# Supplementary material for: HGCLAMIR: Hypergraph contrastive learning with attention mechanism and integrated multi-view representation for predicting miRNA-disease associations
Source: PLoS Comput Biol. 2024 Apr 23;20(4):e1011927. doi: 10.1371/journal.pcbi.1011927 (PMC11037542; doi:10.1371/journal.pcbi.1011927)
Supplement: S1 Table — (XLSX) [file pcbi.1011927.s006.xlsx]

## Sheet: Sheet1
	MDAv2.0			MDAv3.2
	AUC	AUPR	F1	AUC	AUPR	F1
IMCMDA	0.833327	0.856731	0.770802	0.872024	0.882719	0.806592
PBMDA	0.924217	0.926524	0.857446	0.94142	0.93651	0.875358
GRGMF	0.877301	0.886671	0.808243	0.908963	0.917516	0.836734
NIMCGCN	0.922428	0.922291	0.854534	0.939567	0.938461	0.869043
MMGCN	0.903971	0.910611	0.839555	0.929643	0.934337	0.867505
MvKFN-MDA	0.921777	0.922095	0.857052	0.93523	0.94132	0.878517
GCAEMDA	—	—	—	—	—	—
MSGCL	—	—	—	—	—	—
ERMDA	—	—	—	—	—	—
AMHMDA	—	—	—	—	—	—
HGCLAMIR	0.931043	0.9307	0.863964	0.943574	0.942629	0.881982
Note: According to the author's experimental settings, GCAEMDA, MSGCL, ERMDA and AMHMDA need to use precomputed similarities for model training, so we did not conduct comparative analysis with them. To conduct a stricter and more reasonable evaluation experiment, we performed 10-fold cross-validation five times.
