# Supplementary material for: HGCLAMIR: Hypergraph contrastive learning with attention mechanism and integrated multi-view representation for predicting miRNA-disease associations
Source: PLoS Comput Biol. 2024 Apr 23;20(4):e1011927. doi: 10.1371/journal.pcbi.1011927 (PMC11037542; doi:10.1371/journal.pcbi.1011927)
Supplement: S2 Table — (XLSX) [file pcbi.1011927.s007.xlsx]

## Sheet: Sheet1
Rank	miRNA	Score	Evidence
1	hsa-mir-15a	1.03727	25442346
2	hsa-mir-16	1.03727	25912305
3	hsa-mir-195	1.02052	28752530
4	hsa-mir-151a	1.01016	35159038
5	hsa-mir-106b	1.00228	34071592
6	hsa-mir-625	1.00142	35988100
7	hsa-mir-339	0.99677	30462625
8	hsa-mir-320a	0.99672	dbDEMC
9	hsa-mir-204	0.99404	33968198
10	hsa-mir-141	0.99186	25910758
11	hsa-mir-122	0.99147	36045598
12	hsa-mir-367	0.98905	36221890
13	hsa-mir-152	0.98218	25501703
14	hsa-mir-302b	0.97705	dbDEMC
15	hsa-mir-194	0.97524	22576802
16	hsa-mir-429	0.97258	31884798
17	hsa-mir-215	0.9725	25444916
18	hsa-mir-328	0.97132	25646356
19	hsa-mir-373	0.96888	32426273
20	hsa-mir-15b	0.96823	dbDEMC
21	hsa-mir-149	0.9603	25077922
22	hsa-mir-153	0.95566	25475731
23	hsa-mir-302a	0.94551	dbDEMC
24	hsa-mir-302d	0.94488	dbDEMC
25	hsa-mir-302c	0.9442	dbDEMC
26	hsa-mir-130a	0.93625	20508945
27	hsa-mir-451a	0.93136	29516903
28	hsa-mir-139	0.93108	32913469
29	hsa-mir-378a	0.92943	unconfirmed
30	hsa-mir-99a	0.9275	25187230
31	hsa-mir-422a	0.92048	dbDEMC
32	hsa-mir-383	0.9175	33359669
33	hsa-mir-20b	0.91577	36289596
34	hsa-mir-372	0.91162	30547768
35	hsa-mir-488	0.91035	33661058
36	hsa-mir-296	0.90767	33972506
37	hsa-mir-148b	0.905	21563230
38	hsa-mir-584	0.89968	35451652
39	hsa-mir-193b	0.89959	31262974
40	hsa-mir-92b	0.89056	32271434
41	hsa-mir-370	0.8889	36505312
42	hsa-mir-371a	0.88309	unconfirmed
43	hsa-mir-23b	0.88208	32633369
44	hsa-mir-211	0.88122	30402848
45	hsa-mir-340	0.8795	25151966
46	hsa-mir-342	0.87814	30645846
47	hsa-mir-376c	0.87748	dbDEMC
48	hsa-mir-1280	0.86505	dbDEMC
49	hsa-mir-28	0.84711	dbDEMC
50	hsa-mir-452	0.84694	dbDEMC
